# Supplementary material for: Not Drug-like, but Like Drugs: Cnidaria Natural Products
Source: Mar Drugs. 2021 Dec 30;20(1):42. doi: 10.3390/md20010042 (PMC8779300; doi:10.3390/md20010042)
Supplement: Supplementary file 1 [file marinedrugs-20-00042-s001.zip]

Archive with 1 entries (1 files):
- marinedrugs-1517098-supplementary.pdf
